# Supplementary material for: EEG Alpha Band Responses Reveal Amplification Benefits in Infants with Hearing Loss
Source: Children (Basel). 2023 Mar 21;10(3):600. doi: 10.3390/children10030600 (PMC10047398; doi:10.3390/children10030600)
Supplement: Supplementary file 1 [file children-10-00600-s001.zip]

Archive with 1 entries (1 files):
- children-2242379-supplementary.pdf
